# Supplementary material for: Genetically Modified Mesenchymal Stromal/Stem Cells as a Delivery Platform for SE-33, a Cathelicidin LL-37 Analogue: Preclinical Pharmacokinetics and Tissue Distribution in C57BL/6 Mice
Source: Antibiotics (Basel). 2025 Apr 24;14(5):429. doi: 10.3390/antibiotics14050429 (PMC12108424; doi:10.3390/antibiotics14050429)
Supplement: Supplementary file 1 [file antibiotics-14-00429-s001.zip]

Archive with 1 entries (1 files):
- antibiotics-3553340-supplementary.pdf
